# Supplementary material for: Evaluation of a Microhaplotype-Based Noninvasive Prenatal Test in Twin Gestations: Determination of Paternity, Zygosity, and Fetal Fraction
Source: Genes (Basel). 2020 Dec 27;12(1):26. doi: 10.3390/genes12010026 (PMC7823673; doi:10.3390/genes12010026)
Supplement: Supplementary file 1 [file genes-12-00026-s001.zip]

Archive with 10 entries (9 files):
- Supplementary Files/
- Supplementary Files/Figure S2-300.tif
- Supplementary Files/Figure S1-300.tif
- Supplementary Files/Table S7.xlsx
- Supplementary Files/Table S1.xlsx
- Supplementary Files/Table S2.xlsx
- Supplementary Files/Table S3.xlsx
- Supplementary Files/Table S4.xlsx
- Supplementary Files/Table S5.xlsx
- Supplementary Files/Table S6.xlsx
