# Supplementary material for: Evaluation of a Microhaplotype-Based Noninvasive Prenatal Test in Twin Gestations: Determination of Paternity, Zygosity, and Fetal Fraction
Source: Genes (Basel). 2020 Dec 27;12(1):26. doi: 10.3390/genes12010026 (PMC7823673; doi:10.3390/genes12010026)
Supplement: Supplementary file 1 [file genes-12-00026-s001.zip › Supplementary Files/Table S7.xlsx]

## Sheet: Sheet1
Supplement Table 7. The calculation of percentage informativity for dizygotic (DZ) pregnancies and effective number of alleles (Ae) for each microhap.
Case ID	Being informative locus for a DZ pregnancy													Informative in n DZ cases	Percentage informativity*	Ae**
	2	3	5	6	7	8	9	10	12	14	15	16	17
MH-3														0	0	2.72484
MH-4								√			√			2	0.153846	3.3582
MH-5											√			1	0.0769231	3.17117
MH-6								√						1	0.0769231	3.97945
MH-7														0	0	3.55556
MH-8							√							1	0.0769231	3.24017
MH-9			√	√				√						3	0.230769	3.82987
MH-11								√		√				2	0.153846	3.23205
MH-13					√									1	0.0769231	3.37871
MH-15														0	0	3.3582
MH-16	√											√		2	0.153846	2.99459
MH-19														0	0	3.46643
MH-20														0	0	3.78495
MH-21							√					√		2	0.153846	3.42655
MH-22									√					1	0.0769231	3.47889
MH-23								√						1	0.0769231	3.48515
MH-24					√						√			2	0.153846	3.72308
MH-25														0	0	3.76288
MH-26														0	0	3.10505
MH-29												√		1	0.0769231	2.9969
MH-30									√					1	0.0769231	4.79802
MH-31							√							1	0.0769231	6.01242
MH-32	√		√	√		√	√	√		√			√	8	0.615385	6.07849
MH-33	√													1	0.0769231	3.5232
MH-35		√												1	0.0769231	2.99923
MH-36									√			√		2	0.153846	3.5168
MH-37			√					√						2	0.153846	3.51043
MH-38			√	√										2	0.153846	2.78762
MH-39				√	√									2	0.153846	2.32972
MH-40				√		√				√				3	0.230769	3.5232
MH-41					√									1	0.0769231	2.71338
MH-42							√	√						2	0.153846	4.26902
MH-43						√					√			2	0.153846	3.93096
MH-44														0	0	2.60741
MH-45										√			√	2	0.153846	4.15451
MH-46	√													1	0.0769231	2.97389
MH-47	√									√				2	0.153846	3.61531
MH-48		√		√			√							3	0.230769	3.47889
MH-49	√													1	0.0769231	3.18946
MH-50					√								√	2	0.153846	3.73025
MH-51														0	0	4.07579
MH-52														0	0	3.39054
MH-53														0	0	3.42352
MH-54														0	0	3.54254
MH-55		√										√		2	0.153846	4.23169
MH-56														0	0	3.14797
MH-57						√								1	0.0769231	4.07579
MH-58														0	0	2.74027
MH-59										√				1	0.0769231	3.81478
MH-60														0	0	3.47889
MH-61					√									1	0.0769231	3.52963
MH-62												√		1	0.0769231	3.42352
MH-63													√	1	0.0769231	3.49458
MH-64	√			√				√						3	0.230769	4.78025
MH-65				√										1	0.0769231	3.55556
MH-67			√											1	0.0769231	3.28414
MH-68								√					√	2	0.153846	3.15053
MH-69													√	1	0.0769231	3.34659
MH-70	√													1	0.0769231	2.65205
MH-71										√	√		√	3	0.230769	4.7162
*: Percentage informativity was the number of cases wherein a specific locus was informative for a DZ pregnancy, devided by the total DZ case number (n=13)
**: Ae was calculated as the reciprocal of the homozygosity as previous description [23]
