# Supplementary material for: Evaluation of a Microhaplotype-Based Noninvasive Prenatal Test in Twin Gestations: Determination of Paternity, Zygosity, and Fetal Fraction
Source: Genes (Basel). 2020 Dec 27;12(1):26. doi: 10.3390/genes12010026 (PMC7823673; doi:10.3390/genes12010026)
Supplement: Supplementary file 1 [file genes-12-00026-s001.zip › Supplementary Files/Table S1.xlsx]

## Sheet: Sheet1
Supplementary Table 1. The value of Log10(LRH1,H3) , Log10(LRH2,H3), and Log10(LRH1,H2) attained from the 19 studied cases, assuming equal dropout probability d for both twins. d1 and d2 represent the individual d values of the twin fetus, ranging from 0.001 ~ 0.9.
Case ID	Log10LR	d1=d2=0.001	d1=d2=0.1	d1=d2=0.2	d1=d2=0.3	d1=d2=0.4	d1=d2=0.5	d1=d2=0.6	d1=d2=0.7	d1=d2=0.8	d1=d2=0.9
1	LRH1,H3	17.3657	17.9189	18.0636	17.9258	17.5839	17.0991	16.5282	15.9107	15.2532	14.4688
	LRH2,H3	9.15425	10.0755	10.6028	10.8411	10.8629	10.7272	10.4918	10.1983	9.85902	9.41318
	LRH1,H2	8.21145	7.84338	7.46078	7.08462	6.72107	6.37182	6.03635	5.71244	5.39416	5.05557
3	LRH1,H3	21.3113	21.4168	21.171	20.6485	19.9059	19.0471	18.1617	17.284	16.4027	15.4028
	LRH2,H3	11.2306	12.012	12.4007	12.4656	12.2683	11.9183	11.5105	11.0854	10.6411	10.0956
	LRH1,H2	10.0807	9.40478	8.77027	8.18285	7.63754	7.12881	6.65119	6.19865	5.76163	5.30715
4	LRH1,H3	14.8862	15.5475	15.793	15.7434	15.4697	15.0182	14.4455	13.8067	13.1237	12.3235
	LRH2,H3	6.65933	7.83781	8.58193	9.00357	9.17397	9.14158	8.96585	8.7058	8.39007	7.97156
	LRH1,H2	8.22686	7.70967	7.21102	6.73985	6.29573	5.8766	5.4796	5.10092	4.73361	4.35192
5	LRH1,H3	19.8356	19.9783	19.6268	18.9766	18.292	17.6558	17.0855	16.5885	16.1725	15.8154
	LRH2,H3	13.5214	14.0352	14.0246	13.6778	13.2573	12.8418	12.4421	12.0517	11.6483	11.1332
	LRH1,H2	6.31427	5.94311	5.60228	5.29871	5.03474	4.81398	4.64338	4.53678	4.52425	4.68221
6	LRH1,H3	24.6269	24.1684	23.2754	22.3485	21.4663	20.6307	19.8319	19.0533	18.2572	17.2832
	LRH2,H3	13.8221	13.8248	13.3843	12.8914	12.4244	11.9868	11.572	11.1689	10.754	10.2292
	LRH1,H2	10.8048	10.3436	9.89108	9.45705	9.04183	8.64382	8.2599	7.88439	7.50318	7.05403
7	LRH1,H3	24.0628	24.2835	23.8986	23.189	22.4626	21.7892	21.1746	20.6125	20.0868	19.5045
	LRH2,H3	15.902	16.482	16.444	16.0549	15.6192	15.2051	14.8163	14.4421	14.0567	13.552
	LRH1,H2	8.16086	7.80152	7.45462	7.13415	6.84344	6.58409	6.35826	6.17043	6.03011	5.9525
8	LRH1,H3	17.0284	17.5242	17.6558	17.4693	17.02	16.4508	15.8704	15.3201	14.8063	14.2752
	LRH2,H3	10.1916	11.1327	11.6737	11.8566	11.7385	11.4632	11.1385	10.8011	10.4456	9.98985
	LRH1,H2	6.83679	6.39147	5.98211	5.6127	5.2815	4.98757	4.73191	4.51904	4.36075	4.28535
9	LRH1,H3	27.7827	27.1226	26.3957	25.6835	24.9975	24.3366	23.6938	23.0547	22.3801	21.4918
	LRH2,H3	17.3004	16.9083	16.4802	16.0742	15.6935	15.3334	14.9868	14.6423	14.2723	13.7539
	LRH1,H2	10.4823	10.2142	9.91555	9.60926	9.30401	9.0032	8.70706	8.4124	8.10784	7.7379
10	LRH1,H3	30.0008	28.7402	27.4247	26.2197	25.1133	24.0847	23.1142	22.1784	21.232	20.0928
	LRH2,H3	16.8748	16.3938	15.7778	15.2067	14.6833	14.1972	13.7376	13.2909	12.8297	12.2401
	LRH1,H2	13.126	12.3464	11.6469	11.013	10.43	9.88751	9.37661	8.88746	8.40227	7.8526
11	LRH1,H3	9.13193	13.9465	14.9077	15.3048	15.3717	15.2358	14.9935	14.7048	14.3983	14.0434
	LRH2,H3	6.92015	9.82925	10.6227	11.0009	11.1093	11.0412	10.8726	10.647	10.3718	9.97449
	LRH1,H2	2.21179	4.11726	4.285	4.3039	4.26235	4.19468	4.12093	4.05781	4.02655	4.0689
12	LRH1,H3	16.1604	19.9053	19.9561	19.4992	18.8311	18.118	17.4223	16.7628	16.1381	15.484
	LRH2,H3	10.0608	12.4563	12.7977	12.6988	12.3881	12.0123	11.6243	11.2344	10.8285	10.318
	LRH1,H2	6.09957	7.44899	7.15838	6.80038	6.44295	6.10569	5.79804	5.52836	5.3096	5.16595
13	LRH1,H3	13.3844	18.3029	19.3056	19.7147	19.7852	19.6452	19.3796	19.0356	18.6201	18.0358
	LRH2,H3	9.28824	12.2035	12.9838	13.3456	13.4492	13.3877	13.2287	13.0112	12.741	12.3422
	LRH1,H2	4.09613	6.09935	6.32176	6.36911	6.33596	6.25753	6.15087	6.02437	5.8791	5.69365
14	LRH1,H3	21.9736	25.2157	24.748	24.0349	23.286	22.5441	21.8161	21.0938	20.3437	19.4071
	LRH2,H3	13.3614	15.2619	15.093	14.753	14.3878	14.0249	13.6675	13.3094	12.9275	12.4136
	LRH1,H2	8.61215	9.95379	9.65499	9.28192	8.89818	8.51921	8.14862	7.78439	7.41619	6.99347
15	LRH1,H3	27.5549	27.1369	26.4675	25.5605	24.4981	23.409	22.3523	21.3335	20.3225	19.1734
	LRH2,H3	15.2019	15.7229	15.8765	15.7032	15.3065	14.8289	14.3405	13.8562	13.3592	12.7455
	LRH1,H2	12.353	11.414	10.591	9.85728	9.19166	8.58006	8.01183	7.47728	6.96321	6.42796
16	LRH1,H3	23.9224	24.1991	23.9572	23.1769	22.23	21.3265	20.489	19.7004	18.921	17.9997
	LRH2,H3	12.5696	13.6844	14.1401	13.9582	13.5384	13.1084	12.7035	12.3179	11.9278	11.4336
	LRH1,H2	11.3528	10.5146	9.81714	9.21868	8.69154	8.21808	7.78552	7.38247	6.99314	6.56609
17	LRH1,H3	29.5697	28.9379	27.8155	26.6468	25.5461	24.5162	23.5434	22.6067	21.663	20.5358
	LRH2,H3	17.268	17.2651	16.7369	16.1221	15.5392	14.996	14.4845	13.991	13.4873	12.8563
	LRH1,H2	12.3017	11.6728	11.0786	10.5247	10.0069	9.52015	9.0589	8.61571	8.17576	7.6795
18	LRH1,H3	22.1004	22.4013	22.2627	21.8423	21.2322	20.49	19.6663	18.8017	17.9067	16.8981
	LRH2,H3	11.5363	12.6366	13.2222	13.4618	13.4596	13.2817	12.9858	12.6189	12.2	11.6707
	LRH1,H2	10.5641	9.76467	9.04053	8.38048	7.77262	7.20828	6.6805	6.18279	5.70672	5.22741
19	LRH1,H3	19.8464	20.2911	20.3634	20.1834	19.826	19.3372	18.7565	18.1178	17.4307	16.6087
	LRH2,H3	10.1353	11.2607	11.926	12.2763	12.4018	12.3583	12.1922	11.9438	11.6314	11.1957
	LRH1,H2	9.711	9.03033	8.43741	7.90711	7.42413	6.9789	6.56432	6.17398	5.79925	5.41299
