# Supplementary material for: Evaluation of a Microhaplotype-Based Noninvasive Prenatal Test in Twin Gestations: Determination of Paternity, Zygosity, and Fetal Fraction
Source: Genes (Basel). 2020 Dec 27;12(1):26. doi: 10.3390/genes12010026 (PMC7823673; doi:10.3390/genes12010026)
Supplement: Supplementary file 1 [file genes-12-00026-s001.zip › Supplementary Files/Table S2.xlsx]

## Sheet: Sheet1
Supplementary Table 2. The value of Log10(LRH1,H3), Log10(LRH2,H3), and Log10(LRH1,H2) attained from 2 examples of cases (case ID: 2 and 16), with 15 various choices of d values.
Case ID	Log10LR	d1=0.001	d1=0.001	d1=0.001	d1=0.001	d1=0.001	d1=0.1	d1=0.1	d1=0.1	d1=0.1	d1=0.3	d1=0.3	d1=0.3	d1=0.5	d1=0.5	d1=0.7
		d2=0.1	d2=0.3	d2=0.5	d2=0.7	d2=0.9	d2=0.3	d2=0.5	d2=0.7	d2=0.9	d2=0.5	d2=0.7	d2=0.9	d2=0.7	d2=0.9	d2=0.9
2	LRH1,H3	-101.191	-94.2206	-90.3216	-86.8175	-81.8636	-71.6908	-67.8355	-64.254	-59.1888	-61.3024	-57.4924	-52.1257	-52.956	-47.1215	-41.6576
	LRH2,H3	-37.4518	-38.2876	-40.42	-44.1034	-52.2798	-16.0903	-18.1589	-21.6696	-29.6458	-12.1986	-15.2597	-22.703	-11.2689	-17.9038	-12.8686
16	LRH1,H3	24.1559	24.4059	24.1981	23.53	22.6898	24.0574	23.4725	22.6907	21.8374	22.276	21.4444	20.592	20.5029	19.6628	18.8725
	LRH2,H3	14.1308	16.543	18.144	19.1107	19.8737	15.7923	17.1116	18.0724	18.9487	15.1429	16.2977	17.4997	14.5435	16.2251	14.7183
	LRH1,H2	10.0251	7.86291	6.05417	4.41928	2.81607	8.26508	6.36097	4.61825	2.88875	7.13316	5.14671	3.09228	5.95934	3.43773	4.15419
d1: the lower d value of the twin fetus
d2: the higher d value of the twin fetus
