# Supplementary material for: Evaluation of a Microhaplotype-Based Noninvasive Prenatal Test in Twin Gestations: Determination of Paternity, Zygosity, and Fetal Fraction
Source: Genes (Basel). 2020 Dec 27;12(1):26. doi: 10.3390/genes12010026 (PMC7823673; doi:10.3390/genes12010026)
Supplement: Supplementary file 1 [file genes-12-00026-s001.zip › Supplementary Files/Table S4.xlsx]

## Sheet: Sheet1
Supplementary Table 4. The value of Log10(LRH1,H3) and Log10(LRH2,H3) of 98 unrelated males attained from case 2, with an assumed equal dropout probability d (0.001 ~ 0.9) for both twins.
Unrelated male ID	Log10LR	d1=d2=0.001	d1=d2=0.1	d1=d2=0.2	d1=d2=0.3	d1=d2=0.4	d1=d2=0.5	d1=d2=0.6	d1=d2=0.7	d1=d2=0.8	d1=d2=0.9
1	LRH1,H3	-140.282	-75.2717	-65.1028	-59.004	-54.2937	-50.1098	-45.9882	-41.5085	-36.0205	-27.7817
	LRH2,H3	-49.286	-17.143	-12.7754	-10.6307	-9.25995	-8.24474	-7.4055	-6.62939	-5.79927	-4.65932
2	LRH1,H3	-107.664	-62.3684	-54.978	-50.4545	-46.8515	-43.5398	-40.1662	-36.3835	-31.6189	-24.2992
	LRH2,H3	-35.5567	-13.1287	-10.0113	-8.51687	-7.56058	-6.83627	-6.21373	-5.60644	-4.91447	-3.90273
3	LRH1,H3	-89.0582	-63.5794	-58.9566	-55.9055	-53.2187	-50.4901	-47.4505	-43.7685	-38.8139	-30.7468
	LRH2,H3	-25.6569	-13.1973	-11.5239	-10.8235	-10.38	-9.99902	-9.59267	-9.08343	-8.34518	-7.01936
4	LRH1,H3	-99.199	-69.5174	-64.1139	-60.5427	-57.4366	-54.3319	-50.9253	-46.8528	-41.4329	-32.6878
	LRH2,H3	-24.9597	-10.6227	-8.78685	-8.06477	-7.66922	-7.38763	-7.13115	-6.83401	-6.40425	-5.58816
5	LRH1,H3	-89.16	-63.291	-58.3721	-55.0934	-52.2311	-49.3712	-46.2423	-42.5179	-37.5856	-29.6695
	LRH2,H3	-23.2593	-10.757	-9.06907	-8.38154	-7.97927	-7.67143	-7.37827	-7.03837	-6.56153	-5.69298						102	了
6	LRH1,H3	-107.557	-73.7754	-67.6402	-63.5768	-60.0765	-56.633	-52.9238	-48.5746	-42.8971	-33.9045
	LRH2,H3	-33.4267	-16.784	-14.3511	-13.1606	-12.3436	-11.6561	-10.9872	-10.2461	-9.29721	-7.76777
7	LRH1,H3	-102.889	-57.2062	-49.5268	-44.7975	-41.0619	-37.6902	-34.3379	-30.6828	-26.215	-19.5676
	LRH2,H3	-35.5537	-12.8802	-9.54975	-7.86841	-6.74575	-5.87188	-5.11428	-4.38558	-3.58805	-2.50347
8	LRH1,H3	-116.227	-66.7498	-58.6222	-53.6417	-49.6996	-46.1099	-42.4884	-38.4639	-33.4327	-25.7467
	LRH2,H3	-38.3213	-13.9642	-10.6166	-9.01583	-8.00306	-7.24856	-6.61139	-5.99885	-5.30595	-4.28724
9	LRH1,H3	-108.011	-66.7656	-59.9963	-55.8145	-52.4163	-49.2098	-45.8468	-41.9613	-36.9195	-28.9381
	LRH2,H3	-38.1522	-17.6368	-14.7227	-13.2892	-12.3176	-11.5144	-10.7441	-9.89739	-8.81688	-7.08819
10	LRH1,H3	-134.903	-89.0585	-81.0462	-75.8311	-71.4504	-67.2442	-62.8058	-57.6866	-51.0866	-40.7164
	LRH2,H3	-43.6192	-21.0679	-17.8273	-16.2044	-15.1075	-14.222	-13.4047	-12.5459	-11.4933	-9.83696
11	LRH1,H3	-102.094	-72.4076	-66.9909	-63.3967	-60.2561	-57.1026	-53.6278	-49.4576	-43.8885	-34.8717
	LRH2,H3	-27.783	-13.3783	-11.4767	-10.6865	-10.2166	-9.8504	-9.49316	-9.06881	-8.46306	-7.35327
12	LRH1,H3	-99.3188	-62.0679	-55.8908	-52.0547	-48.9081	-45.9102	-42.7393	-39.0511	-34.2413	-26.6035
	LRH2,H3	-29.0457	-10.7481	-8.35132	-7.31792	-6.71237	-6.27574	-5.89897	-5.50638	-5.00274	-4.14614
13	LRH1,H3	-76.7468	-47.4232	-42.4244	-39.3107	-36.7317	-34.2502	-31.6066	-28.518	-24.4845	-18.1007
	LRH2,H3	-18.9368	-4.5821	-2.73213	-2.00304	-1.61106	-1.34799	-1.13184	-0.909745	-0.620248	-0.119194
14	LRH1,H3	-119.82	-69.8511	-61.3117	-55.9757	-51.7196	-47.8475	-43.9689	-39.7075	-34.4553	-26.5578
	LRH2,H3	-38.5765	-14.0538	-10.5744	-8.87086	-7.78084	-6.97393	-6.31135	-5.70691	-5.07175	-4.2073
15	LRH1,H3	-68.4243	-46.4728	-42.133	-39.2494	-36.755	-34.2987	-31.6602	-28.5835	-24.599	-18.3717
	LRH2,H3	-16.5424	-5.76519	-4.14764	-3.4445	-3.01001	-2.67563	-2.37521	-2.06338	-1.68266	-1.09116
16	LRH1,H3	-109.325	-64.1726	-56.8734	-52.4062	-48.8313	-45.5213	-42.1212	-38.2756	-33.3903	-25.8199
	LRH2,H3	-33.574	-11.3506	-8.41485	-7.08798	-6.29269	-5.72918	-5.2742	-4.85114	-4.37824	-3.66614
17	LRH1,H3	-104.991	-60.0084	-52.9231	-48.6911	-45.3657	-42.3182	-39.1961	-35.6529	-31.1162	-24.0113
	LRH2,H3	-32.4168	-10.2548	-7.39666	-6.15469	-5.44721	-4.97207	-4.60465	-4.26754	-3.87842	-3.24762
18	LRH1,H3	-115.511	-70.2014	-62.729	-58.0737	-54.294	-50.7572	-47.0976	-42.9399	-37.6446	-29.4228
	LRH2,H3	-38.5954	-16.149	-12.997	-11.4549	-10.4383	-9.63929	-8.92302	-8.19366	-7.32958	-6.02604
19	LRH1,H3	-91.3104	-53.7507	-47.3662	-43.4065	-40.2133	-37.249	-34.2076	-30.7804	-26.4504	-19.7943
	LRH2,H3	-29.8363	-11.2719	-8.61123	-7.31992	-6.46061	-5.77135	-5.13862	-4.47992	-3.68863	-2.50673
20	LRH1,H3	-100.292	-66.604	-60.6296	-56.7721	-53.5187	-50.3666	-47.0061	-43.0904	-37.9963	-29.9431
	LRH2,H3	-30.7681	-14.2501	-11.9345	-10.8596	-10.1611	-9.59941	-9.06968	-8.49079	-7.74717	-6.52556
21	LRH1,H3	-121.115	-67.457	-58.5394	-53.0262	-48.6678	-44.7372	-40.836	-36.5924	-31.4195	-23.74
	LRH2,H3	-41.2941	-14.8375	-11.0789	-9.18903	-7.93834	-6.976	-6.15225	-5.3707	-4.52705	-3.3909
22	LRH1,H3	-139.202	-89.7399	-81.441	-76.1347	-71.7204	-67.4967	-63.0364	-57.8749	-51.1889	-40.6294
	LRH2,H3	-38.4053	-14.3945	-11.3553	-10.035	-9.28429	-8.78118	-8.39228	-8.03379	-7.61339	-6.89993
23	LRH1,H3	-98.7212	-65.1324	-59.2384	-55.4482	-52.253	-49.1528	-45.8395	-41.9682	-36.918	-28.9161
	LRH2,H3	-27.7042	-11.3634	-9.21246	-8.29401	-7.74943	-7.34459	-6.98151	-6.59005	-6.07688	-5.19391
24	LRH1,H3	-134.163	-80.5591	-71.6084	-65.9865	-61.4462	-57.2518	-52.9827	-48.2192	-42.262	-33.1701
	LRH2,H3	-47.9221	-21.3574	-17.4913	-15.4878	-14.1104	-13	-11.9946	-10.9759	-9.79139	-8.05537
25	LRH1,H3	-112.007	-66.8558	-59.5248	-55.0022	-51.3532	-47.9512	-44.4378	-40.4494	-35.3704	-27.4864
	LRH2,H3	-37.6267	-15.2752	-12.2027	-10.728	-9.76942	-9.0207	-8.34855	-7.65803	-6.82798	-5.55346
26	LRH1,H3	-70.6354	-45.0598	-40.4939	-37.622	-35.2266	-32.9096	-30.4305	-27.5227	-23.7106	-17.6533
	LRH2,H3	-14.7691	-2.42319	-0.90268	-0.393998	-0.18589	-0.0943862	-0.0515815	-0.018538	0.0435285	0.218912
27	LRH1,H3	-128.088	-74.5083	-65.6494	-60.1656	-55.8002	-51.8162	-47.7994	-43.3477	-37.8057	-29.3764
	LRH2,H3	-42.2026	-15.8786	-12.2485	-10.4809	-9.34609	-8.49314	-7.77191	-7.08457	-6.32198	-5.22939
28	LRH1,H3	-83.0856	-53.7625	-48.7598	-45.6289	-43.0127	-40.4666	-37.7192	-34.4668	-30.1626	-23.2498
	LRH2,H3	-24.9635	-10.4859	-8.51178	-7.65182	-7.1159	-6.68805	-6.27463	-5.80209	-5.16375	-4.07425
29	LRH1,H3	-79.9447	-50.5293	-45.4277	-42.2088	-39.5249	-36.9402	-34.1951	-31.0066	-26.8731	-20.3799
	LRH2,H3	-23.3975	-8.85772	-6.82391	-5.91225	-5.33625	-4.88386	-4.46708	-4.02252	-3.46597	-2.58309
30	LRH1,H3	-108.919	-71.1406	-64.5006	-60.241	-56.6912	-53.2944	-49.7119	-45.5735	-40.2241	-31.799
	LRH2,H3	-35.5947	-17.0219	-14.3537	-13.0503	-12.1699	-11.4457	-10.7569	-10.0074	-9.05894	-7.54036
31	LRH1,H3	-102.766	-61.546	-54.8496	-50.7732	-47.5098	-44.4697	-41.3131	-37.6925	-33.0181	-25.6478
	LRH2,H3	-32.0421	-11.7277	-9.02956	-7.82913	-7.11335	-6.59801	-6.16237	-5.7244	-5.18487	-4.299
32	LRH1,H3	-127.815	-78.2348	-69.91	-64.6615	-60.3902	-56.4068	-52.3117	-47.6962	-41.8676	-32.8887
	LRH2,H3	-40.7416	-16.4005	-13.0507	-11.4365	-10.4028	-9.62198	-8.95399	-8.30537	-7.56657	-6.46697
33	LRH1,H3	-122.778	-69.485	-60.849	-55.5481	-51.3436	-47.5115	-43.6489	-39.3684	-34.0409	-25.9487
	LRH2,H3	-38.3274	-12.1158	-8.59349	-6.93196	-5.90556	-5.168	-4.57571	-4.04219	-3.48264	-2.71926
34	LRH1,H3	-98.7305	-61.3068	-55.007	-51.0822	-47.8745	-44.8413	-41.6633	-38.0039	-33.28	-25.8548
	LRH2,H3	-28.1228	-9.77923	-7.35465	-6.30928	-5.70743	-5.29191	-4.95781	-4.6383	-4.25843	-3.63848
35	LRH1,H3	-120.06	-70.3483	-61.9814	-56.7609	-52.5775	-48.7421	-44.865	-40.5645	-35.2139	-27.094
	LRH2,H3	-39.4399	-14.9439	-11.4659	-9.74421	-8.61878	-7.75878	-7.02224	-6.31535	-5.53133	-4.41917
36	LRH1,H3	-64.6543	-43.2655	-39.473	-37.1082	-35.1037	-33.1096	-30.9078	-28.2437	-24.6491	-18.7859
	LRH2,H3	-14.5935	-4.14012	-2.82588	-2.40362	-2.23008	-2.13905	-2.06642	-1.96853	-1.78919	-1.38643
37	LRH1,H3	-68.153	-50.5461	-47.0717	-44.7318	-42.6126	-40.4077	-37.9064	-34.8367	-30.6692	-23.8525
	LRH2,H3	-19.0509	-10.3376	-9.03912	-8.48702	-8.10872	-7.75321	-7.35181	-6.83809	-6.09685	-4.80044
38	LRH1,H3	-119.446	-69.8438	-61.5766	-56.4471	-52.3474	-48.5894	-44.7845	-40.5514	-35.2645	-27.2059
	LRH2,H3	-37.5843	-13.1668	-9.77575	-8.14821	-7.12541	-6.3793	-5.77292	-5.22192	-4.64043	-3.83993
39	LRH1,H3	-94.8457	-57.5735	-51.3983	-47.5862	-44.4885	-41.5697	-38.518	-35.0079	-30.4784	-23.3574
	LRH2,H3	-30.4177	-11.9471	-9.38044	-8.17992	-7.40741	-6.80049	-6.24498	-5.65696	-4.92539	-3.77057
40	LRH1,H3	-113.524	-63.9541	-55.7039	-50.5963	-46.5384	-42.8567	-39.181	-35.161	-30.2371	-22.8933
	LRH2,H3	-39.2459	-14.6022	-10.9912	-9.1483	-7.91097	-6.94739	-6.11544	-5.32261	-4.46739	-3.32451
41	LRH1,H3	-91.6791	-61.8771	-56.3984	-52.8008	-49.7218	-46.7083	-43.4761	-39.6991	-34.7824	-27.02
	LRH2,H3	-27.0435	-12.3597	-10.2049	-9.18486	-8.50466	-7.94531	-7.41103	-6.8267	-6.0845	-4.89727
42	LRH1,H3	-104.899	-71.1221	-65.0525	-61.0898	-57.7159	-54.4211	-50.8842	-46.7376	-41.3119	-32.68
	LRH2,H3	-32.5783	-16.0095	-13.6401	-12.5068	-11.7433	-11.1069	-10.4876	-9.79547	-8.89624	-7.42256
43	LRH1,H3	-102.218	-68.3005	-62.0949	-58.0095	-54.5297	-51.1497	-47.5539	-43.386	-38.0023	-29.5644
	LRH2,H3	-30.3035	-13.6833	-11.2807	-10.1305	-9.36579	-8.74537	-8.16349	-7.53916	-6.75896	-5.5219
44	LRH1,H3	-91.2182	-57.9557	-52.367	-48.871	-45.9691	-43.1715	-40.1837	-36.6828	-32.094	-24.7865
	LRH2,H3	-25.7412	-9.4209	-7.29031	-6.39149	-5.86601	-5.48025	-5.13707	-4.76816	-4.28527	-3.46365
45	LRH1,H3	-105.739	-60.2759	-52.7281	-48.0643	-44.3411	-40.9322	-37.489	-33.6741	-28.9367	-21.7765
	LRH2,H3	-31.2369	-8.93191	-5.93237	-4.55889	-3.7343	-3.16063	-2.71901	-2.34215	-1.97034	-1.48564
46	LRH1,H3	-131.974	-78.3882	-69.4841	-63.922	-59.4482	-55.3236	-51.1259	-46.435	-40.5523	-31.5452
	LRH2,H3	-44.0609	-17.6906	-14.0094	-12.1844	-10.9835	-10.0528	-9.23687	-8.42875	-7.49903	-6.13236
47	LRH1,H3	-136.562	-86.6427	-77.9762	-72.3809	-67.7491	-63.3802	-58.8569	-53.7395	-47.2675	-37.2948
	LRH2,H3	-41.9719	-17.6099	-14.238	-12.6011	-11.5444	-10.7401	-10.0477	-9.37237	-8.60055	-7.44339
48	LRH1,H3	-122.368	-76.2087	-67.9701	-62.6193	-58.1964	-54.0547	-49.815	-45.0863	-39.2033	-30.3109
	LRH2,H3	-40.6515	-17.8749	-14.4257	-12.6159	-11.3554	-10.3322	-9.40831	-8.48509	-7.43791	-5.95595
49	LRH1,H3	-138.709	-81.0547	-71.4963	-65.5422	-60.787	-56.443	-52.0657	-47.2227	-41.2083	-32.0841
	LRH2,H3	-45.7037	-17.3835	-13.4598	-11.5254	-10.2758	-9.33628	-8.54562	-7.79965	-6.98377	-5.83135
50	LRH1,H3	-147.955	-86.6262	-76.719	-70.6066	-65.7432	-61.2957	-56.7932	-51.7756	-45.4878	-35.8449
	LRH2,H3	-53.8665	-23.5537	-19.3007	-17.1268	-15.6514	-14.4696	-13.3966	-12.2964	-10.992	-9.03749
51	LRH1,H3	-80.1249	-54.6657	-50.0917	-47.127	-44.5708	-42.0289	-39.2527	-35.9501	-31.5793	-24.5787
	LRH2,H3	-22.0653	-9.5409	-7.82656	-7.11084	-6.67973	-6.34325	-6.02249	-5.65738	-5.16119	-4.2951
52	LRH1,H3	-124.92	-75.4801	-67.3286	-62.266	-58.1846	-54.3907	-50.4826	-46.0511	-40.4045	-31.6142
	LRH2,H3	-36.9191	-12.7716	-9.62098	-8.20843	-7.37997	-6.81089	-6.36638	-5.96302	-5.51317	-4.81341
53	LRH1,H3	-68.9531	-46.8999	-42.48	-39.5297	-36.9778	-34.4707	-31.7865	-28.6679	-24.6447	-18.3806
	LRH2,H3	-19.8598	-8.9645	-7.21591	-6.36766	-5.77064	-5.25068	-4.73194	-4.15116	-3.41215	-2.26082
54	LRH1,H3	-109.808	-64.5724	-57.2019	-52.6712	-49.0394	-45.6783	-42.2322	-38.3454	-33.4245	-25.8289
	LRH2,H3	-39.1818	-16.6994	-13.5024	-11.9068	-10.8268	-9.95214	-9.14357	-8.29703	-7.27353	-5.72201
55	LRH1,H3	-131.051	-77.8041	-69.1797	-63.8573	-59.5939	-55.6568	-51.6281	-47.0904	-41.3464	-32.459
	LRH2,H3	-44.4187	-18.1061	-14.4844	-12.7172	-11.5716	-10.693	-9.92578	-9.16203	-8.26992	-6.92251
56	LRH1,H3	-105.971	-68.2082	-61.5339	-57.2174	-53.6038	-50.1476	-46.5201	-42.3653	-37.0552	-28.8123
	LRH2,H3	-31.2687	-12.8249	-10.2731	-9.08308	-8.32223	-7.73307	-7.20698	-6.66788	-6.01841	-5.00657
57	LRH1,H3	-100.082	-54.888	-47.5901	-43.167	-39.685	-36.5278	-33.3606	-29.8672	-25.5428	-19.0247
	LRH2,H3	-30.5969	-8.26978	-5.25052	-3.85921	-3.01844	-2.43035	-1.9766	-1.5913	-1.21895	-0.760763
58	LRH1,H3	-129.681	-83.5619	-75.3349	-69.9628	-65.4813	-61.2352	-56.8302	-51.8457	-45.5489	-35.8695
	LRH2,H3	-44.9151	-22.1818	-18.7508	-16.933	-15.6367	-14.5451	-13.5114	-12.4187	-11.1008	-9.11709
59	LRH1,H3	-86.5262	-52.9192	-47.108	-43.4814	-40.525	-37.7453	-34.8552	-31.5557	-27.3342	-20.7635
	LRH2,H3	-24.0885	-7.60644	-5.35837	-4.37766	-3.80045	-3.39139	-3.05538	-2.73203	-2.35471	-1.77239
60	LRH1,H3	-101.628	-60.382	-53.6284	-49.4851	-46.1563	-43.0602	-39.8649	-36.2336	-31.5978	-24.3764
	LRH2,H3	-30.4355	-10.1601	-7.48422	-6.3007	-5.60416	-5.11666	-4.72452	-4.35641	-3.93489	-3.27877
61	LRH1,H3	-122.825	-73.5068	-65.4456	-60.459	-56.4488	-52.7295	-48.9071	-44.5844	-39.093	-30.5737
	LRH2,H3	-42.8025	-18.3807	-14.9512	-13.2501	-12.1154	-11.212	-10.3894	-9.5364	-8.50645	-6.92716
62	LRH1,H3	-124.099	-74.1363	-65.5296	-60.0776	-55.6667	-51.6029	-47.4898	-42.9343	-37.2868	-28.7581
	LRH2,H3	-42.264	-17.5846	-13.9396	-12.06	-10.7794	-9.76147	-8.85775	-7.96447	-6.95539	-5.52554
63	LRH1,H3	-101.841	-67.6684	-61.3356	-57.2019	-53.7285	-50.3969	-46.8875	-42.847	-37.6485	-29.5132
	LRH2,H3	-32.6632	-15.9398	-13.4438	-12.2045	-11.3505	-10.6356	-9.94773	-9.19624	-8.24843	-6.75019
64	LRH1,H3	-90.0748	-56.607	-50.878	-47.2907	-44.3354	-41.5174	-38.5425	-35.0939	-30.6165	-23.5455
	LRH2,H3	-25.211	-8.69019	-6.41894	-5.42479	-4.84033	-4.4278	-4.09005	-3.76402	-3.37734	-2.75529
65	LRH1,H3	-80.3934	-58.3936	-53.9668	-50.9514	-48.2713	-45.5603	-42.5718	-38.9996	-34.261	-26.6611
	LRH2,H3	-16.9429	-6.51423	-5.20094	-4.76563	-4.57021	-4.45107	-4.34485	-4.2065	-3.97306	-3.46795
66	LRH1,H3	-109.337	-63.96	-56.4881	-51.8828	-48.1946	-44.79	-41.3099	-37.3964	-32.4543	-24.8414
	LRH2,H3	-34.8539	-12.4966	-9.43886	-7.99667	-7.08745	-6.40637	-5.82412	-5.25488	-4.59936	-3.62297
67	LRH1,H3	-109.136	-67.3042	-59.9923	-55.3121	-51.4584	-47.8395	-44.1095	-39.9101	-34.6282	-26.553
	LRH2,H3	-33.6826	-13.1156	-10.1589	-8.70447	-7.7428	-6.99125	-6.32983	-5.67716	-4.93589	-3.87024
68	LRH1,H3	-93.9258	-59.8795	-53.6218	-49.5484	-46.1432	-42.9068	-39.541	-35.7264	-30.9064	-23.5206
	LRH2,H3	-30.1197	-13.2638	-10.6575	-9.32803	-8.40318	-7.63832	-6.9258	-6.18437	-5.30406	-4.00571
69	LRH1,H3	-102.526	-61.0355	-54.0526	-49.6967	-46.1698	-42.8885	-39.5197	-35.7266	-30.9428	-23.6012
	LRH2,H3	-34.6823	-14.059	-11.0567	-9.55934	-8.55139	-7.7451	-7.01446	-6.2688	-5.39245	-4.10095
70	LRH1,H3	-114.271	-80.3367	-74.0422	-69.8032	-66.1039	-62.4277	-58.4358	-53.7234	-47.5354	-37.6774
	LRH2,H3	-31.1025	-14.7292	-12.5357	-11.5649	-10.9568	-10.4746	-10.0152	-9.49788	-8.80555	-7.61095
71	LRH1,H3	-143.789	-85.706	-75.7557	-69.439	-64.341	-59.6652	-54.958	-49.7737	-43.3813	-33.7679
	LRH2,H3	-43.4923	-15.1847	-11.2911	-9.406	-8.2277	-7.38647	-6.72997	-6.1704	-5.62835	-4.93503
72	LRH1,H3	-106.967	-61.8634	-54.6457	-50.2756	-46.8063	-43.6065	-40.3188	-36.5867	-31.816	-24.3651
	LRH2,H3	-34.0485	-11.7587	-8.77193	-7.40175	-6.56435	-5.95415	-5.44139	-4.93996	-4.35041	-3.43808
73	LRH1,H3	-112.792	-63.4244	-55.4097	-50.5432	-46.7194	-43.2559	-39.7749	-35.9156	-31.0975	-23.7453
	LRH2,H3	-39.3394	-14.9215	-11.501	-9.81834	-8.71435	-7.8574	-7.1025	-6.34907	-5.47535	-4.1914
74	LRH1,H3	-112.64	-67.2843	-59.8452	-55.2757	-51.618	-48.2322	-44.7518	-40.8073	-35.7789	-27.9448
	LRH2,H3	-35.7054	-13.4492	-10.4865	-9.13317	-8.30686	-7.70288	-7.19167	-6.6862	-6.08297	-5.12713
75	LRH1,H3	-102.468	-68.7644	-62.7483	-58.8269	-55.4865	-52.2199	-48.7082	-44.586	-39.1882	-30.6063
	LRH2,H3	-31.127	-14.5499	-12.1772	-11.0437	-10.2822	-9.6494	-9.03536	-8.35077	-7.4638	-6.02014
76	LRH1,H3	-93.2861	-52.0544	-45.3376	-41.2589	-38.0279	-35.0721	-32.0752	-28.7311	-24.5405	-18.1446
	LRH2,H3	-30.7277	-10.2202	-7.32641	-5.93554	-5.03694	-4.34758	-3.74781	-3.15772	-2.48465	-1.51624
77	LRH1,H3	-113.044	-70.8406	-63.2344	-58.308	-54.2368	-50.4155	-46.4862	-42.0761	-36.5473	-28.1204
	LRH2,H3	-33.0692	-12.4348	-9.45155	-8.00027	-7.06574	-6.36347	-5.77501	-5.22507	-4.63172	-3.80292
78	LRH1,H3	-131.901	-78.0861	-68.992	-63.2741	-58.6747	-54.4536	-50.191	-45.4743	-39.6261	-30.7825
	LRH2,H3	-48.6512	-21.9889	-18.0255	-15.9236	-14.4436	-13.2231	-12.095	-10.9333	-9.5697	-7.58169
79	LRH1,H3	-89.3701	-59.9816	-54.8548	-51.5616	-48.7514	-45.9785	-42.9643	-39.3866	-34.6538	-27.0633
	LRH2,H3	-24.1516	-9.77515	-7.89508	-7.12646	-6.68351	-6.35472	-6.05224	-5.71174	-5.24472	-4.41344
80	LRH1,H3	-144.633	-79.5722	-69.349	-63.1864	-58.3959	-54.1076	-49.8461	-45.1713	-39.3895	-30.626
	LRH2,H3	-51.6641	-19.4546	-15.0228	-12.8124	-11.3708	-10.2757	-9.3417	-8.44657	-7.45314	-6.04715
81	LRH1,H3	-127.167	-77.2009	-68.5805	-63.1049	-58.6588	-54.5451	-50.3621	-45.7064	-39.9045	-31.0891
	LRH2,H3	-40.7533	-16.2669	-12.7974	-11.0821	-9.96058	-9.10218	-8.36475	-7.65368	-6.85936	-5.71626
82	LRH1,H3	-97.8465	-67.8534	-62.1964	-58.4219	-55.1587	-51.9445	-48.4823	-44.4245	-39.1299	-30.7479
	LRH2,H3	-24.5728	-10.0956	-8.14108	-7.32146	-6.84905	-6.51245	-6.22627	-5.93255	-5.55751	-4.90202
83	LRH1,H3	-107.684	-69.4142	-62.3666	-57.7691	-53.9426	-50.3285	-46.5927	-42.3815	-37.0823	-28.9747
	LRH2,H3	-33.6181	-14.8606	-12.0511	-10.6462	-9.70214	-8.95421	-8.28855	-7.62519	-6.86357	-5.74727
84	LRH1,H3	-139.929	-82.3993	-72.9319	-67.043	-62.3304	-58.0062	-53.6228	-48.7395	-42.6299	-33.2892
	LRH2,H3	-49.3844	-20.9304	-16.8731	-14.7995	-13.3987	-12.2882	-11.2962	-10.2994	-9.14322	-7.44442
85	LRH1,H3	-136.586	-79.1426	-69.727	-63.8796	-59.2125	-54.9502	-50.6589	-45.919	-40.0478	-31.1691
	LRH2,H3	-49.1772	-20.717	-16.6347	-14.5255	-13.0829	-11.9275	-10.8891	-9.84673	-8.64943	-6.92809
86	LRH1,H3	-119.379	-70.1786	-62.2081	-57.2978	-53.3597	-49.7157	-45.9805	-41.7691	-36.4377	-28.2037
	LRH2,H3	-38.0806	-13.8414	-10.5852	-9.05683	-8.10241	-7.39567	-6.79796	-6.21812	-5.5519	-4.55183
87	LRH1,H3	-75.8214	-50.3634	-45.8713	-43.0359	-40.6412	-38.2866	-35.7234	-32.6666	-28.5967	-22.03
	LRH2,H3	-18.0874	-5.70907	-4.15448	-3.60621	-3.34997	-3.19815	-3.07726	-2.93825	-2.71992	-2.26719
88	LRH1,H3	-100.549	-59.4413	-52.7857	-48.7122	-45.4337	-42.3743	-39.2058	-35.5945	-30.9752	-23.7764
	LRH2,H3	-33.5545	-13.1225	-10.279	-8.91613	-8.02489	-7.32169	-6.68345	-6.02176	-5.22303	-4.0064
89	LRH1,H3	-136.157	-78.7725	-69.4232	-63.6372	-59.0222	-54.7982	-50.5258	-45.7764	-39.8476	-30.8077
	LRH2,H3	-45.9025	-17.5998	-13.677	-11.7288	-10.451	-9.46745	-8.61335	-7.77695	-6.82689	-5.45061
90	LRH1,H3	-108.096	-66.7836	-59.9362	-55.6717	-52.1893	-48.8989	-45.4534	-41.4876	-36.3693	-28.3211
	LRH2,H3	-30.0797	-9.95656	-7.41366	-6.34705	-5.75442	-5.36013	-5.05222	-4.76064	-4.40873	-3.81441
91	LRH1,H3	-102.239	-64.9986	-58.7833	-54.8729	-51.6252	-48.5028	-45.1828	-41.3136	-36.2708	-28.2823
	LRH2,H3	-32.1529	-13.6685	-11.0876	-9.87225	-9.08409	-8.46047	-7.88667	-7.27739	-6.51741	-5.30765
92	LRH1,H3	-101.486	-67.5541	-61.3932	-57.3834	-53.9966	-50.7191	-47.2309	-43.1727	-37.8989	-29.5686
	LRH2,H3	-31.9744	-15.2384	-12.745	-11.5171	-10.6792	-9.98321	-9.31582	-8.5853	-7.65783	-6.1763
93	LRH1,H3	-105.145	-66.965	-59.9749	-55.4153	-51.6146	-48.0187	-44.2965	-40.0968	-34.8109	-26.7322
	LRH2,H3	-30.1119	-11.4549	-8.74459	-7.43958	-6.59996	-5.96503	-5.42691	-4.91592	-4.35353	-3.55092
94	LRH1,H3	-95.2566	-54.3288	-47.8931	-44.067	-41.0591	-38.2953	-35.4557	-32.2255	-28.0841	-21.6004
	LRH2,H3	-29.7667	-9.50359	-6.84499	-5.68171	-5.00672	-4.54125	-4.1713	-3.8258	-3.42871	-2.80747
95	LRH1,H3	-96.469	-62.7212	-56.6893	-52.7832	-49.494	-46.323	-42.9664	-39.0882	-34.0895	-26.2702
	LRH2,H3	-28.0574	-11.4055	-8.99693	-7.86022	-7.12636	-6.55463	-6.04261	-5.51733	-4.88442	-3.9015
96	LRH1,H3	-121.162	-67.3967	-58.4252	-52.8886	-48.5259	-44.6034	-40.7186	-36.497	-31.3493	-23.6945
	LRH2,H3	-39.3097	-12.8751	-9.16557	-7.34382	-6.1776	-5.31633	-4.61357	-3.98109	-3.334	-2.50088
97	LRH1,H3	-140.792	-82.8912	-73.106	-66.943	-61.9944	-57.4701	-52.9238	-47.9215	-41.7552	-32.4819
	LRH2,H3	-44.716	-16.389	-12.4629	-10.5333	-9.29823	-8.38618	-7.64086	-6.96663	-6.26697	-5.32593
98	LRH1,H3	-71.0135	-53.2347	-49.6221	-47.1635	-44.9346	-42.6204	-40.0018	-36.7943	-32.4449	-25.3317
	LRH2,H3	-16.1892	-7.58958	-6.4288	-6.03374	-5.83229	-5.67731	-5.5083	-5.27472	-4.8954	-4.13503
Boldface: the Log10LR value ＞0 （e.g. LR ＞1）
