# Supplementary material for: Evaluation of a Microhaplotype-Based Noninvasive Prenatal Test in Twin Gestations: Determination of Paternity, Zygosity, and Fetal Fraction
Source: Genes (Basel). 2020 Dec 27;12(1):26. doi: 10.3390/genes12010026 (PMC7823673; doi:10.3390/genes12010026)
Supplement: Supplementary file 1 [file genes-12-00026-s001.zip › Supplementary Files/Table S5.xlsx]

## Sheet: Sheet1
Supplementary Table 5. The value of Log10(LRH1,H3) and Log10(LRH2,H3) of 98 unrelated males attained from case 16, with an assumed equal dropout probability d (0.001 ~ 0.9) for both twins.
Unrelated male ID	Log10LR	d1=d2=0.001	d1=d2=0.1	d1=d2=0.2	d1=d2=0.3	d1=d2=0.4	d1=d2=0.5	d1=d2=0.6	d1=d2=0.7	d1=d2=0.8	d1=d2=0.9
1	LRH1,H3	-132.399	-74.8205	-65.1986	-59.4551	-55.0946	-51.1728	-47.2362	-42.8837	-37.476	-29.2601
	LRH2,H3	-48.1077	-19.2511	-14.7591	-12.5814	-11.2867	-10.3159	-9.46954	-8.63208	-7.67231	-6.2743
2	LRH1,H3	-124.461	-71.0841	-62.2631	-57.0625	-53.1334	-49.5781	-45.9642	-41.9028	-36.7632	-28.8041
	LRH2,H3	-41.4718	-14.7275	-10.6788	-8.84336	-7.86288	-7.20468	-6.68736	-6.21729	-5.70304	-4.93606
3	LRH1,H3	-105.412	-67.8159	-61.1645	-57.1243	-53.9395	-50.8964	-47.6407	-43.8175	-38.7992	-30.7874
	LRH2,H3	-32.7275	-13.8749	-10.9054	-9.63747	-9.00889	-8.57808	-8.2007	-7.79604	-7.26495	-6.34258
4	LRH1,H3	-136.996	-75.5554	-65.4555	-59.4727	-54.9658	-50.9459	-46.94	-42.5376	-37.0948	-28.8614
	LRH2,H3	-45.4284	-14.7722	-10.2046	-8.09868	-6.95267	-6.1921	-5.62101	-5.14475	-4.68581	-4.0904
5	LRH1,H3	-106.831	-57.9395	-50.1725	-45.7625	-42.5272	-39.6348	-36.6995	-33.3866	-29.1626	-22.5667
	LRH2,H3	-34.8109	-10.1883	-6.55091	-4.99593	-4.24431	-3.79202	-3.47503	-3.21662	-2.95253	-2.55084
6	LRH1,H3	-74.9727	-49.1319	-44.1564	-41.1422	-38.7731	-36.4837	-34.0067	-31.0753	-27.2112	-21.0416
	LRH2,H3	-19.1371	-6.11185	-3.91944	-3.09501	-2.79541	-2.65075	-2.55562	-2.4645	-2.33348	-2.05402
7	LRH1,H3	-83.9963	-46.7891	-40.5691	-37.0118	-34.3787	-31.982	-29.5106	-26.6902	-23.0717	-17.4157
	LRH2,H3	-27.4881	-8.54426	-5.50938	-4.19874	-3.54873	-3.1192	-2.77072	-2.43445	-2.04145	-1.43781
8	LRH1,H3	-128.716	-71.2929	-61.8091	-56.1934	-51.9573	-48.1633	-44.3653	-40.1746	-34.977	-27.0989
	LRH2,H3	-45.9841	-17.1389	-12.6749	-10.5388	-9.29855	-8.39672	-7.63779	-6.91474	-6.11556	-4.98197
9	LRH1,H3	-161.111	-84.1303	-71.9922	-64.9053	-59.6512	-55.0627	-50.5855	-45.7592	-39.8938	-31.1481
	LRH2,H3	-58.5633	-20.0541	-14.4037	-11.6906	-10.1189	-9.0209	-8.15625	-7.40028	-6.64279	-5.65948
10	LRH1,H3	-107.654	-62.7252	-55.5003	-51.3574	-48.2562	-45.4017	-42.4131	-38.9366	-34.3783	-27.0706
	LRH2,H3	-33.5632	-11.0124	-7.73507	-6.40117	-5.80422	-5.46105	-5.21357	-4.98191	-4.68559	-4.13485
11	LRH1,H3	-92.052	-54.6403	-48.2055	-44.4186	-41.534	-38.8535	-36.0495	-32.8165	-28.6379	-22.0618
	LRH2,H3	-26.629	-7.82047	-4.91172	-3.72286	-3.19501	-2.89255	-2.68172	-2.50224	-2.30143	-1.96404
12	LRH1,H3	-119.041	-65.6964	-56.903	-51.7407	-47.8675	-44.3936	-40.8983	-37.0135	-32.1547	-24.7273
	LRH2,H3	-37.8398	-11.1852	-7.22256	-5.47279	-4.58109	-4.01941	-3.61309	-3.28032	-2.95552	-2.51385
13	LRH1,H3	-73.9305	-44.873	-39.9561	-37.1625	-35.0509	-33.0244	-30.8055	-28.1249	-24.507	-18.5972
	LRH2,H3	-17.3596	-2.64288	-0.439686	0.285311	0.443331	0.421626	0.328776	0.204943	0.0760058	-0.0082572
14	LRH1,H3	-135.021	-73.4999	-63.3339	-57.2993	-52.756	-48.7174	-44.7154	-40.3493	-34.9977	-26.9831
	LRH2,H3	-46.9758	-16.2024	-11.5109	-9.27524	-7.99225	-7.08509	-6.35337	-5.69419	-5.0126	-4.10769
15	LRH1,H3	-74.7146	-33.9712	-27.6331	-24.2268	-21.8767	-19.8662	-17.8918	-15.7197	-13.0086	-8.87139
	LRH2,H3	-27.6414	-6.71381	-3.39606	-1.92819	-1.17245	-0.665681	-0.259035	0.119621	0.535757	1.11324
16	LRH1,H3	-96.785	-51.6337	-44.29	-40.1157	-37.0663	-34.3538	-31.6182	-28.5517	-24.6697	-18.6551
	LRH2,H3	-28.5945	-6.00791	-2.71236	-1.3807	-0.810148	-0.523436	-0.37275	-0.297903	-0.262965	-0.219787
17	LRH1,H3	-117.297	-68.1375	-60.1205	-55.4585	-51.9522	-48.7517	-45.4465	-41.6591	-36.7645	-29.0177
	LRH2,H3	-37.8098	-13.1667	-9.51956	-7.95688	-7.19327	-6.71903	-6.36313	-6.03743	-5.65329	-5.00077
18	LRH1,H3	-88.7054	-58.9131	-53.3251	-49.8998	-47.176	-44.5373	-41.6832	-38.3077	-33.8598	-26.7495
	LRH2,H3	-25.3443	-10.393	-7.94466	-6.96597	-6.54233	-6.28005	-6.05932	-5.81898	-5.48628	-4.86242
19	LRH1,H3	-119.367	-70.3077	-62.3283	-57.6618	-54.1192	-50.8547	-47.4571	-43.5425	-38.4669	-30.4226
	LRH2,H3	-39.8753	-15.2127	-11.5195	-9.8907	-9.04373	-8.46887	-7.99205	-7.51736	-6.93756	-5.98649
20	LRH1,H3	-87.9286	-50.3197	-43.7741	-39.9385	-37.0552	-34.4232	-31.7195	-28.6556	-24.758	-18.7198
	LRH2,H3	-24.4555	-5.63222	-2.72382	-1.54895	-1.04888	-0.78989	-0.642508	-0.555343	-0.496038	-0.412266
21	LRH1,H3	-86.647	-49.1975	-42.7578	-38.994	-36.1604	-33.5632	-30.8837	-27.8367	-23.9516	-17.9268
	LRH2,H3	-29.1602	-10.1441	-7.02106	-5.61037	-4.84912	-4.29561	-3.80636	-3.3039	-2.69993	-1.78324
22	LRH1,H3	-138.598	-77.4037	-67.4947	-61.6594	-57.2644	-53.3238	-49.3635	-44.9656	-39.4658	-31.0427
	LRH2,H3	-47.1117	-16.5937	-12.1272	-10.0918	-8.98954	-8.24682	-7.66528	-7.14249	-6.58083	-5.76065
23	LRH1,H3	-128.978	-75.5194	-66.5862	-61.2541	-57.1782	-53.4608	-49.6659	-45.3944	-39.9914	-31.6328
	LRH2,H3	-44.8558	-17.9652	-13.7758	-11.8017	-10.6804	-9.87492	-9.19774	-8.54508	-7.80408	-6.70169
24	LRH1,H3	-87.6912	-46.586	-39.8833	-36.0987	-33.3407	-30.8733	-28.3641	-25.5281	-21.9128	-16.2893
	LRH2,H3	-27.3864	-6.58227	-3.39047	-2.05065	-1.42696	-1.05915	-0.802804	-0.593195	-0.378888	-0.0659287
25	LRH1,H3	-96.5558	-62.8431	-56.7155	-52.9845	-50.0407	-47.2193	-44.1946	-40.6404	-35.977	-28.5403
	LRH2,H3	-28.4629	-11.5797	-8.89385	-7.79749	-7.30272	-6.99324	-6.73927	-6.47422	-6.12132	-5.47451
26	LRH1,H3	-119.007	-65.647	-56.872	-51.742	-47.9083	-44.4776	-41.0271	-37.1873	-32.3727	-24.9863
	LRH2,H3	-43.5155	-16.6184	-12.4108	-10.4073	-9.24467	-8.38431	-7.63544	-6.88809	-6.01731	-4.72712
27	LRH1,H3	-92.0332	-51.0095	-44.3366	-40.5421	-37.7387	-35.1889	-32.5522	-29.5253	-25.6106	-19.4319
	LRH2,H3	-27.577	-6.91829	-3.84836	-2.61285	-2.08032	-1.79322	-1.60863	-1.46209	-1.29982	-1.01224
28	LRH1,H3	-113.436	-68.0106	-60.3192	-55.7364	-52.2148	-48.9525	-45.56	-41.6713	-36.6685	-28.8149
	LRH2,H3	-37.7815	-14.8768	-11.2745	-9.63747	-8.7512	-8.12537	-7.59379	-7.06495	-6.43605	-5.45441
29	LRH1,H3	-119.285	-65.9077	-57.0988	-51.9314	-48.065	-44.6123	-41.1572	-37.3404	-32.5961	-25.3842
	LRH2,H3	-41.5632	-14.7499	-10.6313	-8.72655	-7.67772	-6.95272	-6.37076	-5.83924	-5.26942	-4.46488
30	LRH1,H3	-98.0421	-64.7621	-58.988	-55.5426	-52.825	-50.1727	-47.2551	-43.7307	-38.9797	-31.2053
	LRH2,H3	-29.1594	-12.4682	-9.94111	-8.9741	-8.5821	-8.34905	-8.14251	-7.88828	-7.49044	-6.68195
31	LRH1,H3	-114.063	-65.1302	-57.2545	-52.6872	-49.2508	-46.1101	-42.8673	-39.1604	-34.3919	-26.8979
	LRH2,H3	-36.9204	-12.3496	-8.73642	-7.18284	-6.41218	-5.92031	-5.54019	-5.18731	-4.77834	-4.12151
32	LRH1,H3	-114.782	-61.613	-53.0188	-48.0693	-44.4242	-41.1988	-37.9821	-34.4245	-29.982	-23.1798
	LRH2,H3	-39.6073	-12.9116	-8.90283	-7.09971	-6.14547	-5.50901	-5.01063	-4.55907	-4.06815	-3.35131
33	LRH1,H3	-120.445	-63.8337	-55.0688	-50.1067	-46.4763	-43.2537	-40.0063	-36.3609	-31.7307	-24.5173
	LRH2,H3	-41.1003	-12.6085	-8.47875	-6.66068	-5.72757	-5.12779	-4.67315	-4.26803	-3.82307	-3.14589
34	LRH1,H3	-142.932	-77.8541	-67.4548	-61.38	-56.8515	-52.8409	-48.8591	-44.4866	-39.0723	-30.8469
	LRH2,H3	-52.3586	-19.734	-14.8669	-12.558	-11.2309	-10.2843	-9.50352	-8.77074	-7.96492	-6.80642
35	LRH1,H3	-128.821	-71.7671	-62.5968	-57.2489	-53.2409	-49.6374	-45.9912	-41.9062	-36.7473	-28.7683
	LRH2,H3	-43.7311	-15.1147	-10.8675	-8.93965	-7.90399	-7.20797	-6.66202	-6.16831	-5.63234	-4.84006
36	LRH1,H3	-104.519	-62.8705	-55.5816	-51.1801	-47.7703	-44.6023	-41.3171	-37.5783	-32.8183	-25.443
	LRH2,H3	-31.3631	-10.4151	-7.08988	-5.62655	-4.88752	-4.41085	-4.05009	-3.73729	-3.41316	-2.94865
37	LRH1,H3	-127.589	-70.0391	-60.4867	-54.8437	-50.6117	-46.8492	-43.1112	-39.0158	-33.9685	-26.3616
	LRH2,H3	-44.4711	-15.668	-11.2578	-9.18577	-8.02043	-7.20662	-6.55328	-5.96227	-5.34133	-4.49079
38	LRH1,H3	-149.534	-80.2198	-69.0153	-62.4099	-57.472	-53.1231	-48.851	-44.2238	-38.5835	-30.1622
	LRH2,H3	-53.8025	-19.1351	-13.9332	-11.4266	-9.96721	-8.93339	-8.10488	-7.36761	-6.61789	-5.63746
39	LRH1,H3	-140.503	-71.6312	-60.852	-54.6572	-50.1238	-46.1835	-42.3378	-38.1784	-33.0964	-25.4789
	LRH2,H3	-52.7894	-18.1578	-12.9914	-10.5135	-9.07213	-8.04205	-7.19835	-6.41938	-5.58645	-4.44586
40	LRH1,H3	-93.0586	-51.6639	-44.6699	-40.5966	-37.5513	-34.7945	-31.9878	-28.8349	-24.8586	-18.751
	LRH2,H3	-28.0596	-7.1491	-3.86377	-2.44587	-1.76086	-1.35055	-1.07419	-0.874114	-0.713973	-0.538195
41	LRH1,H3	-100.409	-54.7529	-46.9554	-42.3729	-38.9516	-35.8976	-32.8461	-29.4863	-25.3318	-19.0688
	LRH2,H3	-32.4047	-9.48077	-5.87902	-4.26364	-3.42315	-2.87281	-2.45669	-2.10322	-1.75527	-1.30707
42	LRH1,H3	-106.638	-61.5985	-54.2381	-49.9546	-46.7183	-43.7422	-40.6531	-37.1087	-32.5389	-25.3493
	LRH2,H3	-33.8874	-11.2417	-7.86229	-6.42423	-5.72339	-5.27798	-4.93089	-4.60324	-4.21652	-3.58949
43	LRH1,H3	-142.061	-77.0474	-66.7227	-60.7255	-56.2749	-52.341	-48.434	-44.1341	-38.7897	-30.6304
	LRH2,H3	-50.3841	-17.8199	-13.0218	-10.791	-9.55252	-8.70754	-8.04601	-7.45915	-6.84573	-5.98486
44	LRH1,H3	-105.824	-60.6409	-53.2144	-48.9167	-45.7041	-42.7834	-39.7805	-36.3587	-31.9653	-25.0648
	LRH2,H3	-36.7262	-13.9114	-10.3818	-8.80525	-7.97083	-7.39049	-6.89974	-6.40857	-5.81636	-4.87797
45	LRH1,H3	-122.779	-73.2942	-64.9393	-59.9382	-56.0933	-52.5529	-48.9011	-44.7502	-39.452	-31.1895
	LRH2,H3	-43.09	-18.1758	-14.2501	-12.4027	-11.3448	-10.5606	-9.86924	-9.1643	-8.31873	-7.01263
46	LRH1,H3	-96.1206	-59.1092	-53.0098	-49.4972	-46.8255	-44.2922	-41.5575	-38.2899	-33.9103	-26.7674
	LRH2,H3	-31.946	-13.1295	-10.203	-8.9755	-8.37936	-7.96851	-7.59348	-7.16588	-6.57191	-5.51335
47	LRH1,H3	-89.3533	-59.9011	-54.5944	-51.3994	-48.8586	-46.3549	-43.581	-40.2149	-35.6656	-28.2167
	LRH2,H3	-21.6904	-7.01094	-4.82904	-4.11011	-3.94249	-3.9367	-3.97917	-4.01915	-4.00532	-3.80059
48	LRH1,H3	-116.483	-67.3722	-59.3438	-54.6447	-51.0919	-47.8467	-44.5083	-40.7123	-35.8574	-28.2674
	LRH2,H3	-38.7615	-14.0523	-10.321	-8.66538	-7.80501	-7.23293	-6.7798	-6.35869	-5.88237	-5.14496
49	LRH1,H3	-75.8602	-42.7983	-37.3244	-34.257	-32.0042	-29.9246	-27.7285	-25.154	-21.762	-16.3315
	LRH2,H3	-21.6484	-4.90904	-2.36375	-1.4067	-1.05378	-0.893428	-0.803118	-0.729276	-0.624911	-0.387813
50	LRH1,H3	-119.6	-58.7127	-49.1576	-43.721	-39.7794	-36.3649	-33.0358	-29.4351	-25.0359	-18.4544
	LRH2,H3	-40.3254	-9.81135	-5.36226	-3.35735	-2.29986	-1.61933	-1.12368	-0.723776	-0.354742	0.082757
51	LRH1,H3	-105.777	-64.4503	-57.4497	-53.3024	-50.1145	-47.136	-44.0045	-40.3753	-35.6578	-28.1795
	LRH2,H3	-35.045	-14.1592	-10.8723	-9.42193	-8.6683	-8.14462	-7.69525	-7.234	-6.66025	-5.71752
52	LRH1,H3	-83.8514	-54.3606	-49.0521	-45.885	-43.4012	-40.9874	-38.3454	-35.1722	-30.9216	-24.0217
	LRH2,H3	-22.1251	-7.31796	-5.00667	-4.15669	-3.85425	-3.70681	-3.59604	-3.46314	-3.24084	-2.75337
53	LRH1,H3	-98.2456	-60.5059	-53.7258	-49.5891	-46.3525	-43.3165	-40.1486	-36.5335	-31.9317	-24.8194
	LRH2,H3	-29.1685	-10.2309	-7.19227	-5.87568	-5.22285	-4.79818	-4.46733	-4.16852	-3.8447	-3.36104
54	LRH1,H3	-126.461	-69.4272	-60.2749	-54.9476	-50.9677	-47.4045	-43.8172	-39.8202	-34.8023	-27.0919
	LRH2,H3	-43.1582	-14.5439	-10.2972	-8.36883	-7.33198	-6.6346	-6.08792	-5.59554	-5.06682	-4.30457
55	LRH1,H3	-101.283	-60.1719	-53.3615	-49.3908	-46.3733	-43.566	-40.6148	-37.1877	-32.7209	-25.6267
	LRH2,H3	-30.1863	-9.52123	-6.44519	-5.20316	-4.6633	-4.36755	-4.17206	-4.01023	-3.82198	-3.4686
56	LRH1,H3	-113.91	-68.3501	-60.5438	-55.8651	-52.2668	-48.9485	-45.5246	-41.6369	-36.6863	-28.9906
	LRH2,H3	-38.8862	-15.9553	-12.3183	-10.6423	-9.71508	-9.04725	-8.47304	-7.90067	-7.22574	-6.18716
57	LRH1,H3	-112.327	-62.9339	-54.7263	-49.9195	-46.3168	-43.0751	-39.7978	-36.1358	-31.5299	-24.4458
	LRH2,H3	-37.9898	-13.1867	-9.37566	-7.65128	-6.7305	-6.10476	-5.60371	-5.14012	-4.62776	-3.86909
58	LRH1,H3	-102.084	-64.6167	-58.0821	-54.1525	-51.0782	-48.1514	-45.0244	-41.3531	-36.5324	-28.8309
	LRH2,H3	-28.0539	-9.38986	-6.60907	-5.53392	-5.10799	-4.89713	-4.76806	-4.65937	-4.51264	-4.18225
59	LRH1,H3	-75.9406	-46.4913	-41.2554	-38.1955	-35.861	-33.6504	-31.2862	-28.5047	-24.8468	-19.0131
	LRH2,H3	-22.9032	-7.83292	-5.29009	-4.23426	-3.74629	-3.43018	-3.1655	-2.89281	-2.54738	-1.97154
60	LRH1,H3	-88.9444	-51.6511	-45.3781	-41.7779	-39.0972	-36.6359	-34.0685	-31.098	-27.2282	-21.0731
	LRH2,H3	-27.8824	-9.07347	-6.16545	-4.97351	-4.43489	-4.10986	-3.85899	-3.61245	-3.29741	-2.73995
61	LRH1,H3	-114.754	-69.5408	-62.0418	-57.6275	-54.2507	-51.1078	-47.8054	-43.9673	-38.9518	-30.9397
	LRH2,H3	-37.043	-14.3662	-10.961	-9.49776	-8.76779	-8.28419	-7.88296	-7.47356	-6.95214	-6.05541
62	LRH1,H3	-155.109	-86.2003	-75.2797	-68.8596	-64.0195	-59.6807	-55.3174	-50.4636	-44.3766	-35.0129
	LRH2,H3	-50.5268	-16.2398	-11.3939	-9.22231	-8.08317	-7.36107	-6.84294	-6.42479	-6.02082	-5.45464
63	LRH1,H3	-68.7038	-50.819	-46.9397	-44.4733	-42.4039	-40.2552	-37.7894	-34.735	-30.5646	-23.7199
	LRH2,H3	-13.1763	-4.16645	-2.58089	-2.10737	-2.05276	-2.09463	-2.14869	-2.18015	-2.14981	-1.94399
64	LRH1,H3	-120.733	-67.1875	-58.2151	-52.8868	-48.8587	-45.2396	-41.6074	-37.5931	-32.6112	-25.0654
	LRH2,H3	-41.1726	-14.2761	-10.0857	-8.11804	-7.01336	-6.23822	-5.61099	-5.03869	-4.43305	-3.60246
65	LRH1,H3	-118.971	-66.302	-58.0965	-53.4439	-50.015	-46.9272	-43.7612	-40.1435	-35.4678	-28.0545
	LRH2,H3	-37.832	-11.505	-7.82797	-6.32929	-5.66175	-5.30203	-5.07823	-4.9089	-4.7238	-4.3682
66	LRH1,H3	-100.732	-63.3121	-56.8707	-53.0603	-50.1183	-47.33	-44.3439	-40.8142	-36.1357	-28.5826
	LRH2,H3	-31.2317	-12.428	-9.52086	-8.32207	-7.76571	-7.4083	-7.10458	-6.77383	-6.31837	-5.48213
67	LRH1,H3	-97.3112	-55.9818	-49.0174	-44.9431	-41.8669	-39.0458	-36.1322	-32.8109	-28.5607	-21.9317
	LRH2,H3	-29.2876	-8.5182	-5.34552	-4.01474	-3.39323	-3.02249	-2.75872	-2.53653	-2.30051	-1.93509
68	LRH1,H3	-67.0585	-48.6879	-44.4497	-41.7179	-39.4574	-37.1841	-34.6616	-31.632	-27.6084	-21.1719
	LRH2,H3	-17.9177	-8.46448	-6.47891	-5.63392	-5.22226	-4.909	-4.59589	-4.22809	-3.72926	-2.89065
69	LRH1,H3	-162.988	-85.8997	-73.7034	-66.5869	-61.3209	-56.7314	-52.2602	-47.4436	-41.5876	-32.8392
	LRH2,H3	-61.3998	-22.8717	-17.186	-14.4242	-12.7909	-11.6165	-10.6561	-9.77541	-8.84198	-7.56058
70	LRH1,H3	-115.756	-66.3497	-58.0711	-53.1519	-49.4024	-45.9798	-42.4807	-38.5395	-33.5568	-25.8741
	LRH2,H3	-38.8254	-14.0275	-10.2001	-8.44208	-7.47192	-6.78048	-6.19443	-5.61967	-4.95467	-3.96098
71	LRH1,H3	-73.9297	-44.9416	-40.1221	-37.4352	-35.4337	-33.5171	-31.4063	-28.8303	-25.3111	-19.4852
	LRH2,H3	-20.5459	-5.78795	-3.53138	-2.73762	-2.49134	-2.39937	-2.34345	-2.26565	-2.10179	-1.69102
72	LRH1,H3	-115.417	-58.4758	-49.4706	-44.3373	-40.5995	-37.335	-34.1221	-30.614	-26.2884	-19.7571
	LRH2,H3	-43.1451	-14.3061	-9.85516	-7.73641	-6.5167	-5.63831	-4.90628	-4.21597	-3.46311	-2.42649
73	LRH1,H3	-104.965	-52.2372	-44.0266	-39.4258	-36.1131	-33.219	-30.3498	-27.1812	-23.2209	-17.1549
	LRH2,H3	-33.0159	-6.47618	-2.62914	-0.996075	-0.225414	0.206774	0.468879	0.631605	0.735931	0.827062
74	LRH1,H3	-75.2272	-46.3092	-41.4931	-38.7735	-36.7177	-34.7336	-32.5471	-29.8907	-26.2892	-20.3824
	LRH2,H3	-22.0108	-7.21097	-4.90036	-4.04669	-3.73767	-3.58174	-3.46137	-3.31863	-3.08793	-2.60079
75	LRH1,H3	-142.483	-77.9467	-68.004	-62.3111	-58.0994	-54.3432	-50.5494	-46.284	-40.8565	-32.3683
	LRH2,H3	-50.3563	-17.9866	-13.355	-11.2636	-10.1387	-9.3813	-8.77827	-8.21326	-7.56633	-6.55853
76	LRH1,H3	-123.186	-66.1512	-57.0309	-51.7593	-47.8537	-44.3832	-40.9096	-37.0565	-32.2345	-24.8439
	LRH2,H3	-38.2983	-9.87556	-5.8211	-4.08892	-3.25805	-2.78382	-2.48846	-2.29482	-2.15293	-1.98488
77	LRH1,H3	-82.046	-52.2185	-46.6297	-43.2334	-40.5682	-38.0215	-35.3024	-32.1249	-27.9858	-21.4532
	LRH2,H3	-21.3258	-6.38737	-3.96353	-3.02015	-2.64369	-2.44332	-2.30483	-2.17824	-2.01715	-1.71195
78	LRH1,H3	-114.957	-69.3102	-61.4161	-56.6462	-52.9507	-49.526	-45.9812	-41.949	-36.8104	-28.8275
	LRH2,H3	-34.3916	-11.6427	-8.18412	-6.68882	-5.95126	-5.48988	-5.14984	-4.85796	-4.54834	-4.06924
79	LRH1,H3	-116.154	-66.7983	-58.5928	-53.7586	-50.0995	-46.769	-43.3614	-39.509	-34.6096	-26.9918
	LRH2,H3	-35.4047	-10.8495	-7.26457	-5.75132	-5.0336	-4.60927	-4.31551	-4.07617	-3.82654	-3.42878
80	LRH1,H3	-112.886	-63.7999	-55.8095	-51.1559	-47.6581	-44.4808	-41.2292	-37.5495	-32.8655	-25.5834
	LRH2,H3	-37.4284	-12.7622	-9.06297	-7.43178	-6.59041	-6.03362	-5.59346	-5.18469	-4.72337	-4.01737
81	LRH1,H3	-127.366	-74.0908	-65.3097	-60.1085	-56.148	-52.534	-48.8328	-44.6475	-39.325	-31.0456
	LRH2,H3	-41.6158	-15.0168	-11.0805	-9.33314	-8.42292	-7.82139	-7.34992	-6.91641	-6.42911	-5.67144
82	LRH1,H3	-86.8822	-49.9626	-43.942	-40.5176	-37.9616	-35.5893	-33.0852	-30.1598	-26.3238	-20.2058
	LRH2,H3	-25.3809	-6.73711	-3.96963	-2.90254	-2.481	-2.27234	-2.145	-2.04045	-1.90758	-1.63382
83	LRH1,H3	-100.735	-63.2877	-56.7599	-52.8345	-49.7678	-46.8575	-43.7627	-40.1507	-35.4399	-27.9717
	LRH2,H3	-32.5738	-13.6651	-10.6427	-9.32428	-8.64676	-8.16839	-7.74486	-7.29583	-6.72336	-5.76897
84	LRH1,H3	-103.815	-66.9284	-60.8845	-57.365	-55.034	-51.9558	-48.9994	-45.3872	-40.4522	-32.2637
	LRH2,H3	-27.7749	-9.38271	-6.84808	-5.9912	-5.75601	-5.70746	-5.7091	-5.69184	-5.57836	-5.16333
85	LRH1,H3	-162.087	-88.5792	-76.562	-69.381	-63.9494	-59.1323	-54.3797	-49.2188	-42.9189	-33.5043
	LRH2,H3	-58.2556	-21.5893	-16.0769	-13.374	-11.7578	-10.581	-9.60814	-8.7108	-7.76177	-6.47947
86	LRH1,H3	-134.836	-73.7894	-64.0173	-58.3175	-54.0599	-50.2632	-46.4593	-42.2415	-36.9688	-28.8941
	LRH2,H3	-48.0771	-17.4684	-12.916	-10.7951	-9.60363	-8.76391	-8.07207	-7.41686	-6.68308	-5.60509
87	LRH1,H3	-114.38	-65.0415	-56.8466	-52.0221	-48.3774	-45.0712	-41.7046	-37.9209	-33.141	-25.7665
	LRH2,H3	-34.6777	-9.97371	-6.2835	-4.69825	-3.93608	-3.49297	-3.20767	-3.01063	-2.85444	-2.65481
88	LRH1,H3	-106.023	-57.224	-49.5596	-45.2543	-42.1231	-39.333	-36.4976	-33.2818	-29.1524	-22.6495
	LRH2,H3	-37.6677	-12.9855	-9.27842	-7.6407	-6.78907	-6.21352	-5.7405	-5.27619	-4.72035	-3.84085
89	LRH1,H3	-118.442	-65.4006	-56.8623	-51.9179	-48.2353	-44.9308	-41.5877	-37.8403	-33.1041	-25.7762
	LRH2,H3	-40.0322	-13.4041	-9.4473	-7.68584	-6.76624	-6.15928	-5.6863	-5.25636	-4.78232	-4.07061
90	LRH1,H3	-116.877	-63.9433	-55.5465	-50.7552	-47.2289	-44.0796	-40.8885	-37.2887	-32.6953	-25.5049
	LRH2,H3	-41.0976	-14.4418	-10.4658	-8.6854	-7.74136	-7.09936	-6.5744	-6.06521	-5.46305	-4.51015
91	LRH1,H3	-109.284	-63.8392	-56.1503	-51.5922	-48.1202	-44.9379	-41.6658	-37.9571	-33.238	-25.9107
	LRH2,H3	-33.6652	-10.9071	-7.44885	-5.95922	-5.23064	-4.78066	-4.45437	-4.17952	-3.89386	-3.4632
92	LRH1,H3	-103.805	-66.3907	-59.8906	-55.9805	-52.9099	-49.9686	-46.8044	-43.0636	-38.1187	-30.1662
	LRH2,H3	-28.4954	-9.78342	-6.96701	-5.86505	-5.41855	-5.19156	-5.0493	-4.92875	-4.76866	-4.41287
93	LRH1,H3	-113.333	-75.0927	-67.8374	-63.2303	-59.5016	-55.9243	-52.128	-47.734	-42.0674	-33.19
	LRH2,H3	-36.2962	-17.0776	-13.7761	-12.2019	-11.2839	-10.5728	-9.9159	-9.22102	-8.36809	-7.03643
94	LRH1,H3	-129.977	-65.1385	-55.0067	-49.2202	-45.0051	-41.3422	-37.7589	-33.8682	-29.0927	-21.9057
	LRH2,H3	-44.5164	-12.0173	-7.29021	-5.13647	-3.98323	-3.23535	-2.68908	-2.24783	-1.8388	-1.34015
95	LRH1,H3	-134.004	-80.4893	-71.4817	-66.0607	-61.8773	-58.0275	-54.0643	-49.5686	-43.8403	-34.9129
	LRH2,H3	-43.5034	-16.7683	-12.7298	-10.9038	-9.93112	-9.27883	-8.76489	-8.2943	-7.77128	-6.96551
96	LRH1,H3	-127.566	-70.5025	-61.3185	-55.9586	-51.9454	-48.3485	-44.7269	-40.695	-35.6407	-27.8878
	LRH2,H3	-45.3965	-16.7232	-12.407	-10.3992	-9.27229	-8.47207	-7.80537	-7.1673	-6.44848	-5.3971
97	LRH1,H3	-96.4817	-55.1846	-48.2937	-44.3142	-41.3439	-38.6343	-35.8348	-32.6285	-28.4936	-21.9825
	LRH2,H3	-28.5212	-7.86506	-4.80524	-3.58338	-3.06603	-2.79447	-2.62493	-2.49197	-2.33969	-2.04931
98	LRH1,H3	-133.086	-68.0828	-57.8295	-51.9566	-47.6832	-43.9874	-40.3976	-36.5319	-31.8262	-24.7873
	LRH2,H3	-49.1216	-16.5073	-11.6684	-9.40253	-8.13298	-7.2601	-6.57382	-5.96658	-5.34156	-4.50003
Boldface: the Log10LR value ＞0 （e.g. LR ＞1）
